# Supplementary material for: Effects of the complete replacement of fish oil with linseed oil on growth, fatty acid composition, and protein expression in the Chinese mitten crab (Eriocheir sinensis)
Source: Proteome Sci. 2018 Mar 15;16:6. doi: 10.1186/s12953-018-0135-7 (PMC5856368; doi:10.1186/s12953-018-0135-7)
Supplement: Supplementary file 1 — Table S1. Differentially expressed proteins in the hepatopancreas of crabs fed with FO and LO. (XLSX 58 kb) [file 12953_2018_135_MOESM1_ESM.xlsx]

## Sheet: Sheet1
Accession	Description	NR_Description	Coverage	# Peptides	# PSMs	# Unique Peptides	# Protein Groups	# AAs	MW [kDa]	calc. pI	Score Mascot	# Peptides Mascot	LO3	LO2	LO1	FO3	FO2	FO1	FO.average	LO.average	LO vs. FO (FC)	pvalue
c92066_g5_i1	m.11212 c92066_g5_i1|g.11212 ORF c92066_g5_i1|g.11212 c92066_g5_i1|m.11212 type:internal len:394 (+) c92066_g5_i1:2-1180(+)	hexokinase [Aedes aegypti]	6.36132	2	23	2	1	393	43.309	5.3	1292.75	2	NA	NA	NA	1.18255e+08	9.95263e+07	1.22914e+08	1.13565e+08	NA	NA	NA
c78213_g1_i1	m.16421 c78213_g1_i1|g.16421 ORF c78213_g1_i1|g.16421 c78213_g1_i1|m.16421 type:complete len:492 (-) c78213_g1_i1:258-1733(-)	cytochrome P450 CYP379A1 [Carcinus maenas]	15.6823	8	95	6	1	491	56.123	6.49	1066.49	8	NA	NA	NA	8.6186e+07	2.34179e+07	1.89098e+07	4.28379e+07	NA	NA	NA
c87715_g1_i1	m.30216 c87715_g1_i1|g.30216 ORF c87715_g1_i1|g.30216 c87715_g1_i1|m.30216 type:complete len:457 (+) c87715_g1_i1:327-1697(+)	Juvenile hormone epoxide hydrolase 1 [Zootermopsis nevadensis]	14.693	7	54	7	1	456	51.501	7.9	847.891	7	NA	NA	NA	1.6235e+08	3.90299e+08	3.97107e+08	3.16585e+08	NA	NA	NA
c79226_g1_i1	m.58840 c79226_g1_i1|g.58840 ORF c79226_g1_i1|g.58840 c79226_g1_i1|m.58840 type:complete len:205 (-) c79226_g1_i1:596-1210(-)	hypothetical protein DAPPUDRAFT_231271 [Daphnia pulex]	23.5294	5	60	5	1	204	22.647	4.82	833.895	5	NA	NA	NA	180389347	4.87874e+07	4.34926e+07	9.08898e+07	NA	NA	NA
c38501_g1_i1	m.63030 c38501_g1_i1|g.63030 ORF c38501_g1_i1|g.63030 c38501_g1_i1|m.63030 type:5prime_partial len:301 (+) c38501_g1_i1:3-905(+)	14-3-3 epsilon [Penaeus monodon]	7	2	29	1	1	300	33.891	5.14	653.73	2	NA	NA	NA	3.60779e+08	3.70784e+08	283647537	3.38403e+08	NA	NA	NA
c95498_g1_i1	m.23961 c95498_g1_i1|g.23961 ORF c95498_g1_i1|g.23961 c95498_g1_i1|m.23961 type:complete len:2463 (-) c95498_g1_i1:1921-9309(-)	fatty acid synthase [Litopenaeus vannamei]	5.80829	13	59	13	1	2462	263.277	6.64	642.706	13	NA	NA	NA	1.22264e+08	9.17203e+07	8.88762e+07	1.00953e+08	NA	NA	NA
c93021_g2_i2	m.42891 c93021_g2_i2|g.42891 ORF c93021_g2_i2|g.42891 c93021_g2_i2|m.42891 type:5prime_partial len:359 (+) c93021_g2_i2:1-1077(+)	PREDICTED: slit homolog 3 protein-like [Strongylocentrotus purpuratus]	12.2905	3	16	3	1	358	39.532	4.48	553.754	3	NA	NA	NA	2.40519e+07	2.53694e+07	2.26918e+07	2.40377e+07	NA	NA	NA
c57703_g1_i1	m.27347 c57703_g1_i1|g.27347 ORF c57703_g1_i1|g.27347 c57703_g1_i1|m.27347 type:5prime_partial len:198 (+) c57703_g1_i1:2-595(+)	C-type lectin receptor protein [Eriocheir sinensis]	8.62944	1	10	1	1	197	21.904	5.07	520.942	1	NA	NA	NA	4.20908e+07	3.51269e+07	3.21467e+07	3.64548e+07	NA	NA	NA
c69591_g1_i1	m.50457 c69591_g1_i1|g.50457 ORF c69591_g1_i1|g.50457 c69591_g1_i1|m.50457 type:5prime_partial len:187 (-) c69591_g1_i1:272-832(-)	C-type lectin 1 [Marsupenaeus japonicus]	12.3656	2	14	2	1	186	20.57	4.12	409.911	2	NA	NA	NA	3.00649e+07	4.87874e+07	4.34926e+07	4.07816e+07	NA	NA	NA
c93849_g1_i1	m.63782 c93849_g1_i1|g.63782 ORF c93849_g1_i1|g.63782 c93849_g1_i1|m.63782 type:complete len:807 (+) c93849_g1_i1:402-2822(+)	hypothetical protein DAPPUDRAFT_303125 [Daphnia pulex]	7.94045	6	21	6	1	806	89.644	6.2	344.846	6	NA	NA	NA	3.40735e+07	2.92724e+07	3.02557e+07	3.12006e+07	NA	NA	NA
c79709_g1_i1	m.31633 c79709_g1_i1|g.31633 ORF c79709_g1_i1|g.31633 c79709_g1_i1|m.31633 type:complete len:610 (+) c79709_g1_i1:65-1894(+)	JHE-like carboxylesterase 2 [Pandalopsis japonica]	3.94089	2	24	2	1	609	67.153	5.26	273.5	2	NA	NA	NA	1.3429e+08	9.56233e+07	6.99664e+07	9.99598e+07	NA	NA	NA
c65436_g1_i2	m.5524 c65436_g1_i2|g.5524 ORF c65436_g1_i2|g.5524 c65436_g1_i2|m.5524 type:3prime_partial len:393 (+) c65436_g1_i2:472-1647(+)	PREDICTED: long-chain fatty acid transport protein 4, partial [Callorhinchus milii]	10.7143	4	33	4	1	392	43.964	8.5	255.257	4	NA	NA	NA	1.16251e+08	5.46419e+07	4.53836e+07	7.20921e+07	NA	NA	NA
c92332_g1_i1	m.59671 c92332_g1_i1|g.59671 ORF c92332_g1_i1|g.59671 c92332_g1_i1|m.59671 type:5prime_partial len:568 (-) c92332_g1_i1:1304-3007(-)	4-aminobutyrate aminotransferase, mitochondrial [Zootermopsis nevadensis]	4.93827	2	12	2	1	567	62.565	7.53	251.773	2	NA	NA	NA	2.60562e+07	3.70784e+07	3.97107e+07	3.42818e+07	NA	NA	NA
c86416_g1_i2	m.22439 c86416_g1_i2|g.22439 ORF c86416_g1_i2|g.22439 c86416_g1_i2|m.22439 type:complete len:225 (-) c86416_g1_i2:84-758(-)	glutathione S-transferase [Litopenaeus vannamei]	18.75	4	22	4	1	224	26.171	8.63	242.826	4	NA	NA	NA	1.36294e+08	1.60023e+08	1.45606e+08	1.47308e+08	NA	NA	NA
c90244_g3_i1	m.58138 c90244_g3_i1|g.58138 ORF c90244_g3_i1|g.58138 c90244_g3_i1|m.58138 type:3prime_partial len:236 (+) c90244_g3_i1:156-860(+)	FreD [Penaeus monodon]	10.2128	2	23	2	1	235	25.977	5.44	204.773	2	NA	NA	NA	2.60562e+07	1.83441e+07	9.45492e+06	1.79517e+07	NA	NA	NA
c95093_g1_i1	m.14510 c95093_g1_i1|g.14510 ORF c95093_g1_i1|g.14510 c95093_g1_i1|m.14510 type:5prime_partial len:696 (-) c95093_g1_i1:797-2884(-)	succinate dehydrogenase complex, subunit A, flavoprotein (Fp) [Nasonia vitripennis]	3.59712	2	22	2	1	695	75.729	6.8	195.251	2	NA	NA	NA	6.21341e+07	8.19628e+07	5.10566e+07	6.50512e+07	NA	NA	NA
c86450_g1_i1	m.60328 c86450_g1_i1|g.60328 ORF c86450_g1_i1|g.60328 c86450_g1_i1|m.60328 type:complete len:469 (+) c86450_g1_i1:139-1545(+)	PREDICTED: uncharacterized protein LOC101456261 isoform X1 [Ceratitis capitata]	4.91453	2	5	2	1	468	51.727	4.61	169.978	2	NA	NA	NA	2.40519e+07	3.12239e+07	2.26918e+07	2.59892e+07	NA	NA	NA
c89074_g1_i2	m.49232 c89074_g1_i2|g.49232 ORF c89074_g1_i2|g.49232 c89074_g1_i2|m.49232 type:complete len:371 (+) c89074_g1_i2:101-1213(+)	alcohol dehydrogenase [Scylla paramamosain]	8.64865	3	23	2	1	370	40.695	6.79	156.806	3	NA	NA	NA	2.60562e+07	2.92724e+07	2.64738e+07	2.72675e+07	NA	NA	NA
c90755_g1_i1	m.11754 c90755_g1_i1|g.11754 ORF c90755_g1_i1|g.11754 c90755_g1_i1|m.11754 type:complete len:497 (-) c90755_g1_i1:29-1519(-)	kexokinase [Litopenaeus vannamei]	6.04839	4	15	4	1	496	54.603	6.61	98.1543	4	NA	NA	NA	2.60562e+07	3.31754e+07	3.59287e+07	3.17201e+07	NA	NA	NA
c83217_g1_i1	m.53685 c83217_g1_i1|g.53685 ORF c83217_g1_i1|g.53685 c83217_g1_i1|m.53685 type:complete len:337 (+) c83217_g1_i1:126-1136(+)	Trans-1,2-dihydrobenzene-1,2-diol dehydrogenase [Zootermopsis nevadensis]	7.7381	2	5	2	1	336	36.617	7.72	96.5534	2	NA	NA	NA	2.20476e+07	2.14665e+07	3.40377e+07	2.58506e+07	NA	NA	NA
c69915_g1_i1	m.54765 c69915_g1_i1|g.54765 ORF c69915_g1_i1|g.54765 c69915_g1_i1|m.54765 type:5prime_partial len:345 (+) c69915_g1_i1:1-1035(+)	Endoribonuclease-like protein [Daphnia pulex]	7.26744	2	15	2	1	344	37.259	4.12	95.9615	2	NA	NA	NA	1.2026e+08	1.24896e+08	6.61844e+07	1.0378e+08	NA	NA	NA
c55254_g1_i1	m.49116 c55254_g1_i1|g.49116 ORF c55254_g1_i1|g.49116 c55254_g1_i1|m.49116 type:5prime_partial len:260 (-) c55254_g1_i1:698-1477(-)	PREDICTED: UDP-glucuronosyltransferase 2B17-like [Erinaceus europaeus]	3.0888	1	3	1	1	259	28.871	9.57	24.1759	1	NA	NA	NA	1.90411e+07	1.09284e+07	1.39933e+07	1.46543e+07	NA	NA	NA
c90604_g2_i1	m.2850 c90604_g2_i1|g.2850 ORF c90604_g2_i1|g.2850 c90604_g2_i1|m.2850 type:5prime_partial len:165 (-) c90604_g2_i1:2945-3439(-)	cytoplasmic type actin 3 [Homarus americanus]	41.4634	5	127	3	1	164	18.411	5.35	2930.08	5	8.64492e+07	4.29195e+07	68000000	NA	NA	NA	NA	6.57896e+07	NA	NA
c95315_g1_i1	m.27168 c95315_g1_i1|g.27168 ORF c95315_g1_i1|g.27168 c95315_g1_i1|m.27168 type:complete len:2233 (-) c95315_g1_i1:489-7187(-)	PREDICTED: filamin-A isoform X3 [Tribolium castaneum]	4.6147	8	49	8	1	2232	239.989	6.23	1123.18	8	6.59175e+07	154070164	87000000	NA	NA	NA	NA	1.02329e+08	NA	NA
c90472_g1_i1	m.68286 c90472_g1_i1|g.68286 ORF c90472_g1_i1|g.68286 c90472_g1_i1|m.68286 type:5prime_partial len:249 (-) c90472_g1_i1:1801-2547(-)	ubiquitin carboxyl-terminal esterase L3 [Scylla paramamosain]	18.9516	4	37	4	1	248	27.511	4.88	1063.88	4	1.94511e+06	7.81356e+06	6600000	NA	NA	NA	NA	5.45289e+06	NA	NA
c128016_g1_i1	m.45388 c128016_g1_i1|g.45388 ORF c128016_g1_i1|g.45388 c128016_g1_i1|m.45388 type:complete len:254 (-) c128016_g1_i1:185-946(-)	PREDICTED: calponin homology domain-containing protein DDB_G0272472-like isoform X20 [Ceratitis capitata]	19.3676	6	65	6	1	253	28.969	4.78	1022.5	6	183704510	1.9809e+08	250000000	NA	NA	NA	NA	2.10598e+08	NA	NA
c57981_g1_i1	m.370 c57981_g1_i1|g.370 ORF c57981_g1_i1|g.370 c57981_g1_i1|m.370 type:complete len:455 (+) c57981_g1_i1:297-1661(+)	hypothetical protein DAPPUDRAFT_214190 [Daphnia pulex]	13.4361	5	52	5	1	454	48.856	7.69	801.906	5	2.05317e+08	1.43065e+08	150000000	NA	NA	NA	NA	1.66127e+08	NA	NA
c91205_g1_i1	m.3726 c91205_g1_i1|g.3726 ORF c91205_g1_i1|g.3726 c91205_g1_i1|m.3726 type:internal len:186 (+) c91205_g1_i1:1-555(+)	PREDICTED: glucosylceramidase [Latimeria chalumnae]	7.56757	1	19	1	1	185	20.479	4.37	683.4	1	2.37735e+08	2.6412e+08	240000000	NA	NA	NA	NA	2.47285e+08	NA	NA
c83708_g1_i2	m.7604 c83708_g1_i2|g.7604 ORF c83708_g1_i2|g.7604 c83708_g1_i2|m.7604 type:complete len:175 (-) c83708_g1_i2:467-991(-)	hypothetical protein [Bacillus hypothetical protein IAW_05950 [Bacillus cereus str. Schrouff]	13.2184	2	26	1	1	174	19.612	4.48	682.095	2	9.50941e+07	1.3206e+08	120000000	NA	NA	NA	NA	1.15718e+08	NA	NA
c78703_g1_i1	m.11751 c78703_g1_i1|g.11751 ORF c78703_g1_i1|g.11751 c78703_g1_i1|m.11751 type:complete len:284 (-) c78703_g1_i1:32-883(-)	PREDICTED: inositol monophosphatase 1-like [Nasonia vitripennis]	4.59364	1	30	1	1	283	30.103	5.08	651.847	1	8.86104e+07	9.02411e+07	33000000	NA	NA	NA	NA	7.06172e+07	NA	NA
c79739_g1_i1	m.31518 c79739_g1_i1|g.31518 ORF c79739_g1_i1|g.31518 c79739_g1_i1|m.31518 type:complete len:283 (+) c79739_g1_i1:369-1217(+)	voltage-dependent anion-selective channel [Eriocheir sinensis]	17.3759	3	15	3	1	282	30.066	8.73	555.556	3	1.62092e+07	1.65075e+07	39000000	NA	NA	NA	NA	2.39056e+07	NA	NA
c72054_g2_i1	m.2127 c72054_g2_i1|g.2127 ORF c72054_g2_i1|g.2127 c72054_g2_i1|m.2127 type:complete len:273 (-) c72054_g2_i1:1406-2224(-)	hypothetical protein DAPPUDRAFT_98603 [Daphnia pulex]	3.67647	1	22	1	1	272	30.739	10.18	487.478	1	4.97083e+07	6.93316e+07	65000000	NA	NA	NA	NA	6.13466e+07	NA	NA
c84894_g1_i3	m.67330 c84894_g1_i3|g.67330 ORF c84894_g1_i3|g.67330 c84894_g1_i3|m.67330 type:5prime_partial len:496 (-) c84894_g1_i3:413-1900(-)	PREDICTED: epididymis-specific alpha-mannosidase [Odobenus rosmarus divergens]	8.68687	4	35	4	1	495	54.136	3.83	478.529	4	5.72726e+07	4.402e+07	26000000	NA	NA	NA	NA	4.24309e+07	NA	NA
c58282_g1_i1	m.67700 c58282_g1_i1|g.67700 ORF c58282_g1_i1|g.67700 c58282_g1_i1|m.67700 type:complete len:148 (+) c58282_g1_i1:165-608(+)	PREDICTED: cofilin/actin-depolymerizing factor homolog [Megachile rotundata]	16.3265	2	12	2	1	147	16.973	6.33	434.837	2	5.07889e+07	2.31105e+07	25000000	NA	NA	NA	NA	3.29665e+07	NA	NA
c94710_g2_i1	m.66035 c94710_g2_i1|g.66035 ORF c94710_g2_i1|g.66035 c94710_g2_i1|m.66035 type:5prime_partial len:483 (-) c94710_g2_i1:6140-7588(-)	PREDICTED: plexin-A2 [Tribolium PREDICTED: plexin-A2 [Tribolium castaneum]	12.0332	4	13	4	1	482	51.659	4.61	419.695	4	7.24012e+07	7.81356e+07	95000000	NA	NA	NA	NA	8.18456e+07	NA	NA
c89219_g1_i1	m.18214 c89219_g1_i1|g.18214 ORF c89219_g1_i1|g.18214 c89219_g1_i1|m.18214 type:5prime_partial len:451 (+) c89219_g1_i1:3-1355(+)	PREDICTED: putative protein FAM10A4 [Diaphorina citri]	4.88889	2	21	2	1	450	48.279	5.11	402.377	2	1.29674e+08	154070164	180000000	NA	NA	NA	NA	1.54581e+08	NA	NA
c53332_g1_i1	m.66661 c53332_g1_i1|g.66661 ORF c53332_g1_i1|g.66661 c53332_g1_i1|m.66661 type:complete len:248 (+) c53332_g1_i1:57-800(+)	40S ribosomal protein S3-like protein [Callorhinchus milii]	21.0526	5	40	5	1	247	27.112	9.83	395.783	5	6.37563e+07	8.03366e+07	78000000	NA	NA	NA	NA	7.4031e+07	NA	NA
c80937_g1_i1	m.40354 c80937_g1_i1|g.40354 ORF c80937_g1_i1|g.40354 c80937_g1_i1|m.40354 type:complete len:775 (+) c80937_g1_i1:66-2390(+)	peroxinectin [Eriocheir sinensis]	4.39276	3	21	3	1	774	85.157	7.24	334.592	3	36740902	8.69396e+07	91000000	NA	NA	NA	NA	7.15602e+07	NA	NA
c76433_g1_i1	m.64860 c76433_g1_i1|g.64860 ORF c76433_g1_i1|g.64860 c76433_g1_i1|m.64860 type:complete len:145 (-) c76433_g1_i1:4089-4523(-)	AGAP006031-PA [Anopheles gambiae str. PEST]	29.8611	5	42	5	1	144	16.137	5.01	319.86	5	5.83532e+07	7.59346e+07	68000000	NA	NA	NA	NA	6.74293e+07	NA	NA
c59738_g1_i1	m.24171 c59738_g1_i1|g.24171 ORF c59738_g1_i1|g.24171 c59738_g1_i1|m.24171 type:complete len:103 (+) c59738_g1_i1:112-420(+)	heat shock protein 10 [Scylla paramamosain]	18.6275	2	29	2	1	102	10.982	6.77	317.561	2	4.7547e+07	6.05276e+07	58000000	NA	NA	NA	NA	5.53582e+07	NA	NA
c95206_g1_i1	m.51774 c95206_g1_i1|g.51774 ORF c95206_g1_i1|g.51774 c95206_g1_i1|m.51774 type:5prime_partial len:335 (+) c95206_g1_i1:1-1005(+)	hypothetical protein DAPPUDRAFT_300149 [Daphnia pulex]	11.0778	4	29	4	1	334	37.299	6.71	292.433	4	1.94511e+08	7.59346e+07	110000000	NA	NA	NA	NA	1.26815e+08	NA	NA
c93482_g2_i1	m.17194 c93482_g2_i1|g.17194 ORF c93482_g2_i1|g.17194 c93482_g2_i1|m.17194 type:5prime_partial len:349 (+) c93482_g2_i1:3-1049(+)	PREDICTED: cytochrome P450 6k1-like [Acyrthosiphon pisum]	19.2529	7	28	7	1	348	39.395	8.06	275.074	7	36740902	5.17236e+07	28000000	NA	NA	NA	NA	3.88215e+07	NA	NA
c91896_g3_i1	m.53797 c91896_g3_i1|g.53797 ORF c91896_g3_i1|g.53797 c91896_g3_i1|m.53797 type:5prime_partial len:336 (+) c91896_g3_i1:3-1010(+)	PREDICTED: proteasome subunit beta type-7-like [Musca domestica]	10.7463	3	32	3	1	335	36.382	9.39	255.271	3	3.34991e+07	4.29195e+07	41000000	NA	NA	NA	NA	3.91395e+07	NA	NA
c70759_g1_i1	m.46872 c70759_g1_i1|g.46872 ORF c70759_g1_i1|g.46872 c70759_g1_i1|m.46872 type:complete len:276 (-) c70759_g1_i1:447-1274(-)	PREDICTED: glucosamine-6-phosphate isomerase isoform X2 [Tribolium castaneum]	19.2727	5	14	5	1	275	31.235	7.39	249.33	5	5.94338e+07	4.84221e+07	39000000	NA	NA	NA	NA	4.8952e+07	NA	NA
c91662_g1_i1	m.56766 c91662_g1_i1|g.56766 ORF c91662_g1_i1|g.56766 c91662_g1_i1|m.56766 type:complete len:2416 (-) c91662_g1_i1:1189-8436(-)	PREDICTED: spectrin alpha chain [Diaphorina citri]	2.81573	7	30	7	1	2415	277.56	5.16	234.759	7	5.83532e+07	3.41155e+07	51000000	NA	NA	NA	NA	4.78229e+07	NA	NA
c88269_g1_i1	m.2110 c88269_g1_i1|g.2110 ORF c88269_g1_i1|g.2110 c88269_g1_i1|m.2110 type:5prime_partial len:392 (-) c88269_g1_i1:128-1303(-)	hypothetical protein HELRODRAFT_185575 [Helobdella robusta]	7.41688	3	27	3	1	391	42.956	5.9	221.142	3	183704510	2.201e+08	230000000	NA	NA	NA	NA	2.11268e+08	NA	NA
c34830_g1_i1	m.57674 c34830_g1_i1|g.57674 ORF c34830_g1_i1|g.57674 c34830_g1_i1|m.57674 type:complete len:207 (-) c34830_g1_i1:21-641(-)	60S ribosomal protein L13A [Cherax quadricarinatus]	16.9903	4	46	4	1	206	23.521	11.02	184.594	4	6.69981e+07	4.402e+07	29000000	NA	NA	NA	NA	4.66727e+07	NA	NA
c94309_g3_i1	m.26713 c94309_g3_i1|g.26713 ORF c94309_g3_i1|g.26713 c94309_g3_i1|m.26713 type:5prime_partial len:877 (-) c94309_g3_i1:1789-4419(-)	hypothetical protein DAPPUDRAFT_300823 [Daphnia pulex]	1.36986	1	8	1	1	876	95.667	4.67	179.378	1	5.07889e+07	5.28241e+07	69000000	NA	NA	NA	NA	5.75377e+07	NA	NA
c84506_g1_i1	m.34421 c84506_g1_i1|g.34421 ORF c84506_g1_i1|g.34421 c84506_g1_i1|m.34421 type:complete len:108 (+) c84506_g1_i1:3-326(+)	proteasome alpha 3 [Penaeus monodon]	18.6916	2	17	2	1	107	12.255	4.88	178.834	2	3.02572e+07	2.53115e+07	23000000	NA	NA	NA	NA	2.61896e+07	NA	NA
c95487_g3_i1	m.46822 c95487_g3_i1|g.46822 ORF c95487_g3_i1|g.46822 c95487_g3_i1|m.46822 type:internal len:2910 (+) c95487_g3_i1:1-8727(+)	PREDICTED: uncharacterized protein LOC100376516 [Saccoglossus kowalevskii]	1.47817	3	15	3	1	2909	323.69	4.56	174.025	3	2.16123e+07	8.69396e+07	78000000	NA	NA	NA	NA	6.2184e+07	NA	NA
c81135_g1_i1	m.69122 c81135_g1_i1|g.69122 ORF c81135_g1_i1|g.69122 c81135_g1_i1|m.69122 type:complete len:195 (+) c81135_g1_i1:151-735(+)	ribosomal protein L11 [Triatoma infestans]	8.24742	2	33	2	1	194	22.088	10.1	173.583	2	2.70154e+07	6.05276e+07	35000000	NA	NA	NA	NA	4.08476e+07	NA	NA
c65199_g1_i1	m.66168 c65199_g1_i1|g.66168 ORF c65199_g1_i1|g.66168 c65199_g1_i1|m.66168 type:3prime_partial len:683 (-) c65199_g1_i1:2-2047(-)	alpha-2-macroglobulin 2 isoform 1 [Pacifastacus leniusculus]	8.5044	5	21	5	1	682	74.423	6.33	172.24	5	2.16123e+07	4.1819e+07	74000000	NA	NA	NA	NA	4.58104e+07	NA	NA
c82095_g1_i1	m.19081 c82095_g1_i1|g.19081 ORF c82095_g1_i1|g.19081 c82095_g1_i1|m.19081 type:5prime_partial len:158 (-) c82095_g1_i1:1450-1923(-)	hypothetical protein DAPPUDRAFT_235027 [Daphnia pulex]	15.2866	2	14	2	1	157	17.76	4.61	165.614	2	3.45797e+07	2.09095e+07	44000000	NA	NA	NA	NA	3.31631e+07	NA	NA
c103829_g1_i1	m.30985 c103829_g1_i1|g.30985 ORF c103829_g1_i1|g.30985 c103829_g1_i1|m.30985 type:5prime_partial len:163 (-) c103829_g1_i1:55-543(-)	Rps16 protein [Mus musculus]	13.5802	3	16	3	1	162	18.124	10.21	161.758	3	5.51114e+06	8.58391e+06	8300000	NA	NA	NA	NA	7.46501e+06	NA	NA
c70083_g1_i2	m.57503 c70083_g1_i2|g.57503 ORF c70083_g1_i2|g.57503 c70083_g1_i2|m.57503 type:5prime_partial len:317 (+) c70083_g1_i2:1-951(+)	elongation factor 1-delta protein [Eriocheir sinensis]	2.21519	1	15	1	1	316	34.858	5.17	158.212	1	1.03739e+08	1.21055e+08	120000000	NA	NA	NA	NA	1.14931e+08	NA	NA
c93793_g1_i1	m.40153 c93793_g1_i1|g.40153 ORF c93793_g1_i1|g.40153 c93793_g1_i1|m.40153 type:complete len:526 (+) c93793_g1_i1:442-2019(+)	PREDICTED: dehydrogenase/reductase SDR family member 12 isoform X2 [Ficedula albicollis]	6.28571	4	19	4	1	525	58.152	5.11	137.296	4	4.43052e+07	4.51205e+07	40000000	NA	NA	NA	NA	4.31419e+07	NA	NA
c95145_g2_i2	m.42885 c95145_g2_i2|g.42885 ORF c95145_g2_i2|g.42885 c95145_g2_i2|m.42885 type:5prime_partial len:474 (+) c95145_g2_i2:1-1422(+)	unnamed protein product [Oncorhynchus mykiss]	7.82241	4	23	4	1	473	53.976	8.16	120.97	4	1.29674e+08	3.85175e+07	51000000	NA	NA	NA	NA	7.30638e+07	NA	NA
c88643_g1_i2	m.40036 c88643_g1_i2|g.40036 ORF c88643_g1_i2|g.40036 c88643_g1_i2|m.40036 type:complete len:735 (+) c88643_g1_i2:106-2310(+)	hypothetical protein DAPPUDRAFT_303125 [Daphnia pulex]	4.76839	3	17	2	1	734	81.054	4.84	115.143	3	4.2144e+07	1.7608e+07	17000000	NA	NA	NA	NA	2.5584e+07	NA	NA
c90157_g1_i2	m.43673 c90157_g1_i2|g.43673 ORF c90157_g1_i2|g.43673 c90157_g1_i2|m.43673 type:internal len:809 (-) c90157_g1_i2:3-2426(-)	hypothetical protein DAPPUDRAFT_186952 [Daphnia pulex]	3.83663	3	17	3	1	808	87.857	5.44	109.722	3	8.64492e+07	8.80401e+07	73000000	NA	NA	NA	NA	8.24964e+07	NA	NA
c83629_g1_i1	m.26854 c83629_g1_i1|g.26854 ORF c83629_g1_i1|g.26854 c83629_g1_i1|m.26854 type:5prime_partial len:354 (-) c83629_g1_i1:1001-2062(-)	CRE-CLEC-199 protein [Caenorhabditis remanei]	5.66572	2	13	2	1	353	37.662	4.58	108.674	2	4.64664e+07	3.0814e+07	31000000	NA	NA	NA	NA	3.60935e+07	NA	NA
c90564_g1_i1	m.16144 c90564_g1_i1|g.16144 ORF c90564_g1_i1|g.16144 c90564_g1_i1|m.16144 type:5prime_partial len:782 (-) c90564_g1_i1:101-2446(-)	putative transferrin [Daphnia pulex]	5.6338	4	6	4	1	781	84.969	6.65	97.8788	4	2.91766e+07	3.63165e+07	37000000	NA	NA	NA	NA	3.41644e+07	NA	NA
c83051_g1_i2	m.14435 c83051_g1_i2|g.14435 ORF c83051_g1_i2|g.14435 c83051_g1_i2|m.14435 type:5prime_partial len:299 (-) c83051_g1_i2:146-1042(-)	ribose-5-phosphate isomerase [Anopheles darlingi]	9.0604	2	4	2	1	298	32.479	6.95	92.0274	2	9.94166e+06	2.8613e+07	25000000	NA	NA	NA	NA	2.11849e+07	NA	NA
c89621_g1_i2	m.54834 c89621_g1_i2|g.54834 ORF c89621_g1_i2|g.54834 c89621_g1_i2|m.54834 type:complete len:404 (+) c89621_g1_i2:101-1312(+)	PREDICTED: aminomethyltransferase, mitochondrial [Poecilia formosa]	2.72953	1	9	1	1	403	43.094	7.4	75.8534	1	5.29501e+07	5.50251e+07	58000000	NA	NA	NA	NA	5.53251e+07	NA	NA
c60167_g1_i1	m.51459 c60167_g1_i1|g.51459 ORF c60167_g1_i1|g.51459 c60167_g1_i1|m.51459 type:complete len:242 (-) c60167_g1_i1:2298-3023(-)	tetraspanins-like protein-8 [Fenneropenaeus chinensis]	8.29876	2	26	2	1	241	26.205	5.36	73.4472	2	36740902	1.87085e+07	30000000	NA	NA	NA	NA	2.84831e+07	NA	NA
c80715_g1_i2	m.59998 c80715_g1_i2|g.59998 ORF c80715_g1_i2|g.59998 c80715_g1_i2|m.59998 type:complete len:438 (+) c80715_g1_i2:254-1567(+)	hypothetical protein, partial [Butyrivibrio sp. AE3004]	2.51716	1	6	1	1	437	47.234	4.46	71.7722	1	2.05317e+08	231105246	260000000	NA	NA	NA	NA	2.32141e+08	NA	NA
c94093_g1_i2	m.17796 c94093_g1_i2|g.17796 ORF c94093_g1_i2|g.17796 c94093_g1_i2|m.17796 type:complete len:687 (-) c94093_g1_i2:1932-3992(-)	Echinoderm microtubule-associated protein-like 1, partial [Zootermopsis nevadensis]	5.53936	3	7	3	1	686	75.754	6.81	68.051	3	1.94511e+07	1.05648e+07	11000000	NA	NA	NA	NA	13671959	NA	NA
c46422_g1_i1	m.3470 c46422_g1_i1|g.3470 ORF c46422_g1_i1|g.3470 c46422_g1_i1|m.3470 type:complete len:341 (-) c46422_g1_i1:3597-4619(-)	G protein beta 1 [Scylla paramamosain]	5.88235	2	17	2	1	340	37.406	6.44	67.4204	2	4.53858e+07	7.15326e+07	82000000	NA	NA	NA	NA	6.63061e+07	NA	NA
c90896_g1_i2	m.2350 c90896_g1_i2|g.2350 ORF c90896_g1_i2|g.2350 c90896_g1_i2|m.2350 type:5prime_partial len:123 (-) c90896_g1_i2:2814-3182(-)	PREDICTED: programmed cell death protein 7 [Pseudopodoces humilis]	12.2951	2	20	2	1	122	14.022	5.63	59.1047	2	5.6192e+07	6.93316e+07	68000000	NA	NA	NA	NA	6.45078e+07	NA	NA
c83857_g1_i1	m.48893 c83857_g1_i1|g.48893 ORF c83857_g1_i1|g.48893 c83857_g1_i1|m.48893 type:5prime_partial len:208 (+) c83857_g1_i1:2-625(+)	PREDICTED: neuronal calcium sensor 2 [Nasonia vitripennis]	8.21256	1	3	1	1	207	23.69	4.96	57.299	1	9.61747e+06	1.43065e+07	10000000	NA	NA	NA	NA	1.1308e+07	NA	NA
c87529_g1_i3	m.20379 c87529_g1_i3|g.20379 ORF c87529_g1_i3|g.20379 c87529_g1_i3|m.20379 type:complete len:117 (+) c87529_g1_i3:162-512(+)	cystatin [Eriocheir sinensis]	6.03448	1	5	1	1	116	13.429	5.81	57.1604	1	1.29674e+07	1.65075e+07	18000000	NA	NA	NA	NA	1.5825e+07	NA	NA
c90572_g1_i1	m.68789 c90572_g1_i1|g.68789 ORF c90572_g1_i1|g.68789 c90572_g1_i1|m.68789 type:5prime_partial len:555 (-) c90572_g1_i1:234-1898(-)	PREDICTED: coatomer subunit delta-like [Bombus impatiens]	1.44404	1	3	1	1	554	61.869	7.33	51.2828	1	36740902	3.63165e+07	46000000	NA	NA	NA	NA	3.96858e+07	NA	NA
c95501_g3_i1	m.7291 c95501_g3_i1|g.7291 ORF c95501_g3_i1|g.7291 c95501_g3_i1|m.7291 type:5prime_partial len:330 (-) c95501_g3_i1:35-1024(-)	PREDICTED: four and a half LIM domains protein 2-like isoform X3 [Musca domestica]	2.12766	1	3	1	1	329	37.761	6.71	49.1585	1	1.08061e+07	1.02347e+07	8700000	NA	NA	NA	NA	9.9136e+06	NA	NA
c92867_g4_i1	m.3885 c92867_g4_i1|g.3885 ORF c92867_g4_i1|g.3885 c92867_g4_i1|m.3885 type:complete len:709 (+) c92867_g4_i1:157-2283(+)	STT3A, subunit of the oligosaccharyltransferase complex (catalytic) [Xenopus (Silurana) hypothetical protein MGC76056 [Xenopus (	2.11864	2	4	2	1	708	80.692	7.69	48.8369	2	9.07716e+06	1.01246e+07	9800000	NA	NA	NA	NA	9.66726e+06	NA	NA
c76389_g1_i1	m.34306 c76389_g1_i1|g.34306 ORF c76389_g1_i1|g.34306 c76389_g1_i1|m.34306 type:complete len:105 (+) c76389_g1_i1:158-472(+)	glutathione peroxidase [Metapenaeus glutathione peroxidase [Metapenaeus ensis]	7.69231	1	30	1	1	104	12.043	9.58	45.913	1	5.18695e+07	6.05276e+07	110000000	NA	NA	NA	NA	7.41324e+07	NA	NA
c94924_g1_i1	m.63751 c94924_g1_i1|g.63751 ORF c94924_g1_i1|g.63751 c94924_g1_i1|m.63751 type:complete len:422 (+) c94924_g1_i1:50-1315(+)	PREDICTED: uncharacterized protein LOC103517222 [Diaphorina citri]	1.90024	1	3	1	1	421	47.533	4.77	44.7531	1	1.4048e+07	1.87085e+07	17000000	NA	NA	NA	NA	1.65855e+07	NA	NA
c95291_g1_i1	m.45286 c95291_g1_i1|g.45286 ORF c95291_g1_i1|g.45286 c95291_g1_i1|m.45286 type:complete len:2198 (-) c95291_g1_i1:1791-8384(-)	Myosin-VIIa [Zootermopsis nevadensis]	0.728266	2	9	2	1	2197	253.733	8.87	44.0509	2	1.29674e+07	1.02347e+07	18000000	NA	NA	NA	NA	1.3734e+07	NA	NA
c88424_g1_i1	m.33897 c88424_g1_i1|g.33897 ORF c88424_g1_i1|g.33897 c88424_g1_i1|m.33897 type:complete len:1491 (+) c88424_g1_i1:239-4711(+)	dicer 2 [Litopenaeus vannamei]	1.20805	2	8	2	1	1490	169.408	6.61	42.9276	2	1.08061e+07	7.37336e+07	67000000	NA	NA	NA	NA	5.05132e+07	NA	NA
c94135_g1_i1	m.17786 c94135_g1_i1|g.17786 ORF c94135_g1_i1|g.17786 c94135_g1_i1|m.17786 type:complete len:426 (+) c94135_g1_i1:404-1681(+)	hypothetical protein DAPPUDRAFT_216649 [Daphnia pulex]	2.11765	1	4	1	1	425	46.054	6.96	42.3173	1	1.51286e+07	2.4211e+07	22000000	NA	NA	NA	NA	2.04465e+07	NA	NA
c94309_g1_i2	m.50620 c94309_g1_i2|g.50620 ORF c94309_g1_i2|g.50620 c94309_g1_i2|m.50620 type:internal len:470 (+) c94309_g1_i2:2-1408(+)	Laminin subunit beta-1 [Zootermopsis nevadensis]	2.34542	1	10	1	1	469	53.384	6.57	38.16	1	4.2144e+07	1.21055e+08	99000000	NA	NA	NA	NA	8.73997e+07	NA	NA
c89345_g2_i2	m.65599 c89345_g2_i2|g.65599 ORF c89345_g2_i2|g.65599 c89345_g2_i2|m.65599 type:complete len:526 (+) c89345_g2_i2:212-1789(+)	putative carboxypeptidase PM20D1 [Zootermopsis nevadensis]	3.2381	2	5	2	1	525	57.254	6.57	37.5416	2	9.72553e+06	9.79446e+06	7000000	NA	NA	NA	NA	8.84e+06	NA	NA
c88613_g2_i1	m.169 c88613_g2_i1|g.169 ORF c88613_g2_i1|g.169 c88613_g2_i1|m.169 type:3prime_partial len:338 (+) c88613_g2_i1:208-1218(+)	PREDICTED: N-acetylgalactosaminyltransferase 6-like [Bombyx mori]	2.67062	1	6	1	1	337	38.728	7.9	36.3478	1	1.51286e+08	1.21055e+08	130000000	NA	NA	NA	NA	134113732	NA	NA
c88006_g1_i1	m.6129 c88006_g1_i1|g.6129 ORF c88006_g1_i1|g.6129 c88006_g1_i1|m.6129 type:5prime_partial len:602 (-) c88006_g1_i1:175-1980(-)	Maltase 1, partial [Zootermopsis nevadensis]	2.99501	2	3	2	1	601	68.829	4.53	28.35	2	3.99827e+07	4.95226e+07	23000000	NA	NA	NA	NA	3.75018e+07	NA	NA
c93577_g1_i3	m.40247 c93577_g1_i3|g.40247 ORF c93577_g1_i3|g.40247 c93577_g1_i3|m.40247 type:complete len:329 (-) c93577_g1_i3:1321-2307(-)	PREDICTED: protein FAM76B isoform X3 [Heterocephalus glaber]	2.43902	1	16	1	1	328	36.875	9.41	26.3297	1	8.53686e+07	9.90451e+07	110000000	NA	NA	NA	NA	9.81379e+07	NA	NA
c94663_g5_i1	m.51917 c94663_g5_i1|g.51917 ORF c94663_g5_i1|g.51917 c94663_g5_i1|m.51917 type:internal len:1126 (-) c94663_g5_i1:1-3375(-)	Kettin [Procambarus clarkii]	1.86667	2	8	2	1	1125	125.29	5.78	26.2412	2	2.8096e+07	1.9809e+07	11000000	NA	NA	NA	NA	1.9635e+07	NA	NA
c90920_g1_i2	m.33289 c90920_g1_i2|g.33289 ORF c90920_g1_i2|g.33289 c90920_g1_i2|m.33289 type:complete len:612 (+) c90920_g1_i2:94-1929(+)	Apoptosis-inducing factor 3 [Crassostrea gigas]	3.76432	2	8	2	1	611	64.911	5.91	0	2	6.26757e+07	3.0814e+07	17000000	NA	NA	NA	NA	3.68299e+07	NA	NA
c94644_g1_i1	m.54794 c94644_g1_i1|g.54794 ORF c94644_g1_i1|g.54794 c94644_g1_i1|m.54794 type:complete len:452 (-) c94644_g1_i1:1179-2534(-)	hypothetical protein DAPPUDRAFT_302120 [Daphnia pulex]	1.77384	1	3	1	1	451	48.55	6.8	0	1	3.78215e+07	7.92361e+07	82000000	NA	NA	NA	NA	6.63525e+07	NA	NA
c31271_g1_i1	m.62301 c31271_g1_i1|g.62301 ORF c31271_g1_i1|g.62301 c31271_g1_i1|m.62301 type:5prime_partial len:174 (+) c31271_g1_i1:3-524(+)	ribosomal protein S18 [Procambarus clarkii]	19.0751	4	54	4	1	173	20.018	10.8	1248.6	4	1.00497e+08	5.28241e+07	86000000	1563374341	1541681707	1531696700	1545584249	7.97737e+07	0.051614	1.07e-07
c85475_g1_i1	m.64366 c85475_g1_i1|g.64366 ORF c85475_g1_i1|g.64366 c85475_g1_i1|m.64366 type:complete len:503 (+) c85475_g1_i1:193-1701(+)	conserved hypothetical protein [Culex quinquefasciatus]	22.9084	10	152	10	1	502	55.67	7.4	1025.99	10	5.18695e+07	5.39246e+07	47000000	1162509125	3.31754e+08	3.78197e+08	6.24153e+08	5.09314e+07	0.0816007	0.100566
c57949_g1_i1	m.21695 c57949_g1_i1|g.21695 ORF c57949_g1_i1|g.21695 c57949_g1_i1|m.21695 type:complete len:478 (-) c57949_g1_i1:740-2173(-)	Protein transport protein Sec61 subunit alpha isoform 2 [Zootermopsis nevadensis]	9.22432	5	79	5	1	477	52.352	8.24	979.417	5	6.37563e+07	5.72261e+07	42000000	4.40952e+08	7.61083e+08	7.94213e+08	6.65416e+08	5.43274e+07	0.0816443	0.00563068
c94699_g2_i1	m.9759 c94699_g2_i1|g.9759 ORF c94699_g2_i1|g.9759 c94699_g2_i1|m.9759 type:5prime_partial len:1658 (-) c94699_g2_i1:113-5086(-)	hypothetical protein DAPPUDRAFT_321711 [Daphnia pulex]	3.31925	4	23	4	1	1657	182.632	4.75	670.869	4	1.94511e+07	2.75125e+06	2500000	7.61644e+07	1.05381e+08	9.83311e+07	9.32921e+07	8.23411e+06	0.0882616	0.00123393
c87586_g1_i1	m.50098 c87586_g1_i1|g.50098 ORF c87586_g1_i1|g.50098 c87586_g1_i1|m.50098 type:5prime_partial len:279 (+) c87586_g1_i1:3-839(+)	PREDICTED: ES1 protein homolog, mitochondrial [Peromyscus maniculatus bairdii]	26.6187	7	99	7	1	278	28.775	7.46	2047.79	7	3.99827e+07	5.17236e+07	79000000	3.80822e+08	4.09814e+08	6.05115e+08	465250275	5.69021e+07	0.122304	0.00461867
c93630_g2_i1	m.26993 c93630_g2_i1|g.26993 ORF c93630_g2_i1|g.26993 c93630_g2_i1|m.26993 type:5prime_partial len:561 (-) c93630_g2_i1:189-1871(-)	PREDICTED: glucosylceramidase-like [Aplysia californica]	20.8929	10	134	10	1	560	61.771	5.36	2194.86	10	4.32246e+07	3.19145e+07	57000000	1.98428e+08	4.29329e+08	4.16016e+08	3.47925e+08	4.40464e+07	0.126597	0.0155902
c82697_g2_i1	m.20529 c82697_g2_i1|g.20529 ORF c82697_g2_i1|g.20529 c82697_g2_i1|m.20529 type:5prime_partial len:337 (+) c82697_g2_i1:2-1012(+)	cathepsin L [Eriocheir sinensis]	25	5	112	5	1	336	37.027	5.22	3537.41	5	2.59348e+08	2.8613e+08	240000000	1.42307e+08	3122393330	2836475370	2033725284	2.61826e+08	0.128742	0.135403
c73150_g1_i1	m.60713 c73150_g1_i1|g.60713 ORF c73150_g1_i1|g.60713 c73150_g1_i1|m.60713 type:complete len:193 (+) c73150_g1_i1:71-649(+)	hypothetical protein DAPPUDRAFT_230075 [Daphnia pulex]	24.4792	4	121	4	1	192	21.501	4.3	2829.72	4	1.29674e+08	7.92361e+07	57000000	6.81471e+08	683023541	6.99664e+08	6.88053e+08	8.86366e+07	0.128822	1.13e-05
c88217_g3_i3	m.16563 c88217_g3_i3|g.16563 ORF c88217_g3_i3|g.16563 c88217_g3_i3|m.16563 type:complete len:178 (-) c88217_g3_i3:1075-1608(-)	cytochrome B5, putative [Ixodes cytochrome b5 [Ixodes pacificus]	32.2034	4	79	4	1	177	19.732	5.01	2652.36	4	4.7547e+07	3.41155e+07	25000000	280605651	2.92724e+08	2.45828e+08	2.73053e+08	3.55542e+07	0.13021	0.000105974
c91637_g4_i1	m.19124 c91637_g4_i1|g.19124 ORF c91637_g4_i1|g.19124 c91637_g4_i1|m.19124 type:internal len:371 (-) c91637_g4_i1:2-1111(-)	PREDICTED: aminopeptidase N-like [Nasonia vitripennis]	14.3243	5	51	5	1	370	41.839	4.74	1168.39	5	1.94511e+07	7.15326e+07	54000000	3.80822e+08	312239333	3.21467e+08	3.38176e+08	4.83279e+07	0.142907	0.000389839
c70456_g1_i1	m.48920 c70456_g1_i1|g.48920 ORF c70456_g1_i1|g.48920 c70456_g1_i1|m.48920 type:5prime_partial len:267 (+) c70456_g1_i1:3-803(+)	GJ23159 [Drosophila virilis]	12.782	3	28	3	1	266	29.901	4.65	818.173	3	2.05317e+07	1.65075e+07	13000000	1.36294e+08	9.17203e+07	1.02113e+08	1.10043e+08	1.66797e+07	0.151575	0.00238338
c85435_g1_i1	m.10130 c85435_g1_i1|g.10130 ORF c85435_g1_i1|g.10130 c85435_g1_i1|m.10130 type:complete len:351 (+) c85435_g1_i1:543-1595(+)	Phosphotriesterase-related protein [Crassostrea gigas]	17.7143	6	57	6	1	350	39.114	6.38	733.733	6	6.1595e+07	1.87085e+07	18000000	2.00433e+08	2.14665e+08	2.26918e+08	2.14005e+08	3.27679e+07	0.153117	0.000374089
c89589_g1_i1	m.45377 c89589_g1_i1|g.45377 ORF c89589_g1_i1|g.45377 c89589_g1_i1|m.45377 type:complete len:358 (+) c89589_g1_i1:276-1349(+)	hypothetical protein DAPPUDRAFT_99401 [Daphnia pulex]	8.68347	3	54	3	1	357	38.989	6.9	1422.61	3	3.89021e+06	4.402e+07	42000000	1.40303e+08	1.40508e+08	3.02557e+08	1.94456e+08	2.99701e+07	0.154123	0.0416313
c89243_g1_i1	m.48667 c89243_g1_i1|g.48667 ORF c89243_g1_i1|g.48667 c89243_g1_i1|m.48667 type:complete len:542 (-) c89243_g1_i1:668-2293(-)	PREDICTED: beta-hexosaminidase subunit beta-like isoform X1 [Neolamprologus brichardi]	13.3087	7	96	6	1	541	60.962	4.6	1065.85	7	1.83705e+06	5.61256e+06	1500000	1.10238e+07	1.9515e+07	1.89098e+07	1.64829e+07	2.9832e+06	0.180988	0.0112799
c86047_g2_i2	m.3640 c86047_g2_i2|g.3640 ORF c86047_g2_i2|g.3640 c86047_g2_i2|m.3640 type:5prime_partial len:611 (-) c86047_g2_i2:348-2180(-)	hypothetical protein DAPPUDRAFT_304467 [Daphnia pulex]	17.377	10	95	10	1	610	68.307	6.46	1643.05	10	3.56603e+07	2.6412e+07	19000000	1.22264e+08	185392104	1.36151e+08	1.47936e+08	2.70241e+07	0.182675	0.0036054
c78648_g1_i1	m.66003 c78648_g1_i1|g.66003 ORF c78648_g1_i1|g.66003 c78648_g1_i1|m.66003 type:complete len:1080 (-) c78648_g1_i1:544-3783(-)	hypothetical protein DAPPUDRAFT_308310 [Daphnia pulex]	12.6969	13	78	13	1	1079	118.697	7.27	830.838	13	2.91766e+07	1.65075e+07	6000000	8.0173e+07	9.56233e+07	1.02113e+08	9.26365e+07	1.7228e+07	0.185975	0.00127853
c71770_g1_i1	m.33315 c71770_g1_i1|g.33315 ORF c71770_g1_i1|g.33315 c71770_g1_i1|m.33315 type:complete len:335 (+) c71770_g1_i1:434-1438(+)	fructose 1,6-bisphosphatase [Marsupenaeus japonicus]	31.7365	8	155	8	1	334	35.956	6.57	1720.93	8	3.24184e+08	3.9618e+08	420000000	1803893470	1717316332	1607336043	1709515282	380121617	0.222356	3.13e-05
c81935_g1_i1	m.66574 c81935_g1_i1|g.66574 ORF c81935_g1_i1|g.66574 c81935_g1_i1|m.66574 type:complete len:845 (+) c81935_g1_i1:311-2845(+)	hypothetical protein DAPPUDRAFT_328233 [Daphnia pulex]	6.99052	6	43	6	1	844	93.078	5	477.964	6	4.53858e+07	1.7608e+07	18000000	9.62077e+07	1.28799e+08	1.19132e+08	1.14713e+08	2.69979e+07	0.235353	0.00276846
c94657_g1_i2	m.9639 c94657_g1_i2|g.9639 ORF c94657_g1_i2|g.9639 c94657_g1_i2|m.9639 type:internal len:314 (+) c94657_g1_i2:3-941(+)	cryptocyanin 1 [Portunus pelagicus]	29.7125	9	222	4	1	313	36.691	6.54	5484.9	9	7.78043e+07	1.01246e+08	89000000	2.40519e+08	4.87874e+08	3.97107e+08	3.75167e+08	8.93501e+07	0.238161	0.0169731
c90847_g1_i1	m.53614 c90847_g1_i1|g.53614 ORF c90847_g1_i1|g.53614 c90847_g1_i1|m.53614 type:5prime_partial len:390 (+) c90847_g1_i1:2-1171(+)	cellulase GHF9 [Cherax quadricarinatus]	20.5656	6	141	5	1	389	42.135	4.84	3343.43	6	7.5643e+07	1.1005e+08	97000000	4.20908e+08	2.92724e+08	4.53836e+08	3.89156e+08	9.42311e+07	0.242142	0.00418024
c90556_g1_i1	m.19849 c90556_g1_i1|g.19849 ORF c90556_g1_i1|g.19849 c90556_g1_i1|m.19849 type:complete len:402 (+) c90556_g1_i1:161-1366(+)	PREDICTED: aminoacylase-1 [Python bivittatus]	12.7182	5	60	5	1	401	45.481	6.21	650.495	5	6.26757e+07	7.48341e+07	46000000	3.60779e+08	1.48314e+08	2.08008e+08	2.39034e+08	61169912	0.255905	0.0494531
c81974_g1_i1	m.65178 c81974_g1_i1|g.65178 ORF c81974_g1_i1|g.65178 c81974_g1_i1|m.65178 type:complete len:655 (+) c81974_g1_i1:136-2100(+)	Bip [Litopenaeus vannamei]	18.6544	11	336	9	1	654	72.34	5.15	4889.13	11	6.37563e+07	1.9809e+08	210000000	741600649	5.65934e+08	5.10566e+08	6.06033e+08	1.57282e+08	0.259527	0.00590524
c84375_g1_i1	m.31663 c84375_g1_i1|g.31663 ORF c84375_g1_i1|g.31663 c84375_g1_i1|m.31663 type:5prime_partial len:534 (-) c84375_g1_i1:244-1845(-)	alpha-amylase [Marsupenaeus alpha-amylase [Marsupenaeus japonicus]	18.5741	9	205	9	1	533	58.527	4.93	6513.75	9	3.89021e+08	2.53115e+08	270000000	1202595647	1112352624	1134590148	1149846140	3.04046e+08	0.264423	7.54e-05
c91922_g4_i1	m.69060 c91922_g4_i1|g.69060 ORF c91922_g4_i1|g.69060 c91922_g4_i1|m.69060 type:complete len:453 (+) c91922_g4_i1:412-1770(+)	alpha-tubulin [Eriocheir sinensis]	32.5221	13	104	8	1	452	50.047	5.08	1475.9	13	8.21267e+07	6.16281e+07	63000000	1.74376e+08	2.73209e+08	3.21467e+08	2.56351e+08	6.89183e+07	0.268843	0.0128477
c60288_g1_i1	m.13498 c60288_g1_i1|g.13498 ORF c60288_g1_i1|g.13498 c60288_g1_i1|m.13498 type:complete len:158 (+) c60288_g1_i1:90-563(+)	eukaryotic translation initiation factor 5A [Scylla paramamosain]	25.4777	4	87	4	1	157	17.105	5.58	2014.21	4	3.02572e+08	6.38291e+08	620000000	2605623902	1522166748	1456057357	1861282669	5.20288e+08	0.279532	0.0259648
c91427_g1_i1	m.15041 c91427_g1_i1|g.15041 ORF c91427_g1_i1|g.15041 c91427_g1_i1|m.15041 type:complete len:650 (+) c91427_g1_i1:425-2374(+)	PREDICTED: mucin-2-like [Pantholops hodgsonii]	9.24499	6	124	6	1	649	73.727	5.35	868.017	6	2.05317e+08	2.75125e+07	140000000	8.0173e+08	2.34179e+08	283647537	4.39852e+08	1.24276e+08	0.282541	0.169916
c34859_g1_i1	m.20128 c34859_g1_i1|g.20128 ORF c34859_g1_i1|g.20128 c34859_g1_i1|m.20128 type:5prime_partial len:204 (+) c34859_g1_i1:1-612(+)	translationally controlled tumor protein [Eriocheir sinensis]	3.94089	2	35	2	1	203	22.858	5.12	87.2924	2	3.13378e+07	5.28241e+07	37000000	1.88407e+08	1.03429e+08	1.32369e+08	1.41402e+08	4.03873e+07	0.285621	0.0172246
c80182_g1_i1	m.14429 c80182_g1_i1|g.14429 ORF c80182_g1_i1|g.14429 c80182_g1_i1|m.14429 type:5prime_partial len:252 (-) c80182_g1_i1:1345-2100(-)	glutathione S-transferase mu 2 [Xenopus laevis]	22.3108	7	126	7	1	251	29.434	5.73	1872.63	7	5.72726e+08	4.51205e+08	430000000	1843979992	1678286415	1550606536	1690957648	4.84644e+08	0.286609	0.000229527
c72164_g1_i1	m.42508 c72164_g1_i1|g.42508 ORF c72164_g1_i1|g.42508 c72164_g1_i1|m.42508 type:complete len:171 (-) c72164_g1_i1:1238-1750(-)	ferritin 3 [Eriocheir sinensis]	46.4706	8	528	8	1	170	19.562	5.26	13812.9	8	9.40135e+08	8.47386e+08	940000000	2605623902	2732094164	4160163877	3165960647	9.09174e+08	0.287171	0.0106663
c90467_g1_i1	m.7692 c90467_g1_i1|g.7692 ORF c90467_g1_i1|g.7692 c90467_g1_i1|m.7692 type:5prime_partial len:442 (+) c90467_g1_i1:2-1327(+)	duplex-specific nuclease [Portunus pelagicus]	8.61678	4	39	4	1	441	48.262	4.67	474.257	4	1.94511e+07	2.6412e+07	24000000	5.21125e+07	8.78173e+07	1.00222e+08	8.00506e+07	2.32877e+07	0.290912	0.0175807
c69106_g1_i1	m.49231 c69106_g1_i1|g.49231 ORF c69106_g1_i1|g.49231 c69106_g1_i1|m.49231 type:complete len:115 (-) c69106_g1_i1:73-417(-)	PREDICTED: D-dopachrome decarboxylase-like [Elephantulus edwardii]	39.4737	4	104	4	1	114	12.798	6.18	3181.32	4	1296737718	1650751757	1700000000	4810382588	4878739578	5294754025	4994625397	1549163158	0.310166	6.35e-05
c64788_g1_i1	m.3482 c64788_g1_i1|g.3482 ORF c64788_g1_i1|g.3482 c64788_g1_i1|m.3482 type:complete len:348 (-) c64788_g1_i1:738-1781(-)	acyl-CoA delta-9 desaturase [Eriocheir sinensis]	11.5274	4	61	4	1	347	40.077	8.65	446.595	4	183704510	6.49296e+07	58000000	4.20908e+08	1.6978e+08	3.78197e+08	3.22962e+08	1.02211e+08	0.316481	0.0654575
c87581_g4_i1	m.45733 c87581_g4_i1|g.45733 ORF c87581_g4_i1|g.45733 c87581_g4_i1|m.45733 type:5prime_partial len:375 (+) c87581_g4_i1:2-1126(+)	PREDICTED: adenosine kinase 1 [Microplitis demolitor]	16.5775	6	43	6	1	374	41.248	6.39	260.274	6	55111353	2.6412e+07	30000000	1.98428e+08	8.97688e+07	5.67295e+07	1.14976e+08	3.71745e+07	0.323325	0.149939
c62904_g1_i1	m.17056 c62904_g1_i1|g.17056 ORF c62904_g1_i1|g.17056 c62904_g1_i1|m.17056 type:5prime_partial len:467 (+) c62904_g1_i1:2-1402(+)	ribosomal protein L23a [Anopheles stephensi]	6.65236	3	48	3	1	466	45.705	11.33	1081.12	3	4.97083e+08	1.3206e+07	120000000	7.61644e+08	5.85449e+08	5.86205e+08	644432523	2.10096e+08	0.326017	0.0514624
c90190_g1_i1	m.66738 c90190_g1_i1|g.66738 ORF c90190_g1_i1|g.66738 c90190_g1_i1|m.66738 type:complete len:308 (+) c90190_g1_i1:1510-2433(+)	PREDICTED: hydroxyacylglutathione hydrolase, mitochondrial [Tribolium castaneum]	31.9218	9	546	9	1	307	33.747	6.42	12150.5	9	1404799194	1540701640	1500000000	4409517372	4878739578	3971065519	4419774156	1481833611	0.335274	0.000377326
c45850_g1_i2	m.22527 c45850_g1_i2|g.22527 ORF c45850_g1_i2|g.22527 c45850_g1_i2|m.22527 type:complete len:201 (+) c45850_g1_i2:85-687(+)	hypothetical protein DAPPUDRAFT_230644 [Daphnia pulex]	34.5	5	22	5	1	200	22.851	4.92	394.737	5	9.94166e+06	6.16281e+06	6800000	2.40519e+07	1.9515e+07	2.45828e+07	2.27166e+07	7.63482e+06	0.336091	0.00161776
c53544_g1_i1	m.23601 c53544_g1_i1|g.23601 ORF c53544_g1_i1|g.23601 c53544_g1_i1|m.23601 type:complete len:271 (+) c53544_g1_i1:396-1208(+)	surfeit locus protein [Papilio surfeit locus protein [Papilio polytes]	6.66667	2	11	2	1	270	31.101	9.11	116.723	2	7.5643e+06	1.65075e+07	5400000	3.00649e+07	2.34179e+07	3.21467e+07	2.85432e+07	9.82394e+06	0.344178	0.0121211
c92696_g1_i1	m.4401 c92696_g1_i1|g.4401 ORF c92696_g1_i1|g.4401 c92696_g1_i1|m.4401 type:5prime_partial len:600 (-) c92696_g1_i1:1493-3292(-)	hypothetical protein DAPPUDRAFT_307838 [Daphnia pulex]	10.0167	6	54	6	1	599	69.045	4.67	1142.28	6	1.51286e+08	4.07185e+07	37000000	1.66359e+08	2.92724e+08	1.64516e+08	2.07866e+08	7.63349e+07	0.367231	0.0808733
c86444_g1_i1	m.25119 c86444_g1_i1|g.25119 ORF c86444_g1_i1|g.25119 c86444_g1_i1|m.25119 type:complete len:469 (-) c86444_g1_i1:725-2131(-)	Mitochondrial enolase superfamily member 1 [Zootermopsis nevadensis]	13.8889	7	45	7	1	468	53.643	7.69	663.024	7	3.24184e+07	3.9618e+07	41000000	3.80822e+07	2.34179e+08	3.40377e+07	1.021e+08	3.76788e+07	0.369039	0.38497
c90269_g3_i1	m.10510 c90269_g3_i1|g.10510 ORF c90269_g3_i1|g.10510 c90269_g3_i1|m.10510 type:3prime_partial len:446 (-) c90269_g3_i1:2-1336(-)	alpha glucosidase [Litopenaeus vannamei]	19.3258	7	183	7	1	445	50.212	4.54	3614.67	7	1.51286e+08	2.09095e+08	180000000	4.81038e+08	4.87874e+08	4.72746e+08	4.80553e+08	1.80127e+08	0.374833	6.38e-05
c87527_g1_i1	m.21957 c87527_g1_i1|g.21957 ORF c87527_g1_i1|g.21957 c87527_g1_i1|m.21957 type:complete len:314 (+) c87527_g1_i1:221-1162(+)	PREDICTED: annexin B9-like isoform X2 [Acyrthosiphon pisum]	46.3259	13	291	13	1	313	35.011	5.44	6301.14	13	5.83532e+08	5.94271e+08	480000000	1523287820	1424591957	1456057357	1467979044	5.52601e+08	0.376436	3.97e-05
c76353_g1_i1	m.17615 c76353_g1_i1|g.17615 ORF c76353_g1_i1|g.17615 c76353_g1_i1|m.17615 type:complete len:395 (-) c76353_g1_i1:219-1403(-)	hypothetical protein LOTGIDRAFT_233333 [Lottia gigantea]	10.9137	5	59	5	1	394	42.488	5.25	731.874	5	6.69981e+07	8.58391e+07	84000000	1.84398e+08	2.34179e+08	2.08008e+08	2.08862e+08	7.89457e+07	0.377981	0.00112979
c92463_g1_i3	m.61405 c92463_g1_i3|g.61405 ORF c92463_g1_i3|g.61405 c92463_g1_i3|m.61405 type:3prime_partial len:1189 (+) c92463_g1_i3:489-4052(+)	Protocadherin-23 [Chelonia mydas]	3.7037	4	49	4	1	1188	127.987	4.4	943.402	4	4.10634e+07	4.402e+07	46000000	1.32286e+08	1.01478e+08	1.09677e+08	1.1448e+08	4.36945e+07	0.381677	0.00161422
c84788_g1_i2	m.25301 c84788_g1_i2|g.25301 ORF c84788_g1_i2|g.25301 c84788_g1_i2|m.25301 type:5prime_partial len:374 (-) c84788_g1_i2:1028-2149(-)	PREDICTED: 4-hydroxy-2-oxoglutarate aldolase, mitochondrial isoform X1 [Latimeria chalumnae]	17.1582	6	61	6	1	373	39.368	7.68	741.867	6	3.24184e+07	9.46431e+06	40000000	4.40952e+07	7.80598e+07	8.69852e+07	6.97134e+07	27294251	0.391521	0.0565965
c89192_g2_i2	m.31366 c89192_g2_i2|g.31366 ORF c89192_g2_i2|g.31366 c89192_g2_i2|m.31366 type:5prime_partial len:151 (-) c89192_g2_i2:926-1378(-)	hypothetical protein DAPPUDRAFT_303131 [Daphnia pulex]	40.6667	6	67	6	1	150	15.917	7.24	1283.36	6	4.53858e+07	3.3015e+07	26000000	1.18255e+07	6.24479e+07	189098358	8.77906e+07	3.48003e+07	0.396401	0.374169
c91207_g1_i1	m.43242 c91207_g1_i1|g.43242 ORF c91207_g1_i1|g.43242 c91207_g1_i1|m.43242 type:5prime_partial len:230 (+) c91207_g1_i1:3-692(+)	PREDICTED: N-acetylgalactosamine-6-sulfatase [Pelodiscus sinensis]	17.4672	4	91	4	1	229	25.06	6.27	1570.06	4	1.08061e+08	1.21055e+08	91000000	2.60562e+08	2.92724e+08	2.45828e+08	2.66372e+08	1.06706e+08	0.400589	0.000616585
c88155_g1_i1	m.25542 c88155_g1_i1|g.25542 ORF c88155_g1_i1|g.25542 c88155_g1_i1|m.25542 type:complete len:719 (+) c88155_g1_i1:96-2252(+)	heat shock protein 90 [Eriocheir sinensis]	14.3454	10	96	10	1	718	82.781	5	2312.26	10	8.10461e+07	6.93316e+07	100000000	280605651	1.77586e+08	1.66407e+08	2.08199e+08	8.34592e+07	0.400862	0.0290316
c93786_g1_i1	m.14030 c93786_g1_i1|g.14030 ORF c93786_g1_i1|g.14030 c93786_g1_i1|m.14030 type:5prime_partial len:229 (-) c93786_g1_i1:1785-2471(-)	hypothetical protein HELRODRAFT_154361 [Helobdella robusta]	22.807	5	27	5	1	228	24.994	6.54	471.193	5	1.72898e+07	3.9618e+07	20000000	6.81471e+07	5.85449e+07	6.42934e+07	6.36618e+07	2.5636e+07	0.40269	0.00736062
c69755_g1_i1	m.16425 c69755_g1_i1|g.16425 ORF c69755_g1_i1|g.16425 c69755_g1_i1|m.16425 type:complete len:403 (-) c69755_g1_i1:264-1472(-)	ribosomal protein L3 [Penaeus monodon]	10.9453	5	55	5	1	402	45.764	10.32	943.821	5	5.72726e+07	6.60301e+07	43000000	1.42307e+08	1.24896e+08	1.45606e+08	1.37603e+08	5.54342e+07	0.402857	0.000902388
c68922_g1_i1	m.40932 c68922_g1_i1|g.40932 ORF c68922_g1_i1|g.40932 c68922_g1_i1|m.40932 type:complete len:305 (+) c68922_g1_i1:362-1276(+)	hypothetical protein DAPPUDRAFT_299917 [Daphnia pulex]	24.0132	6	156	6	1	304	34.889	9.61	3083	6	2.05317e+08	2.53115e+08	110000000	6.21341e+08	4.09814e+08	3.78197e+08	469783975	1.89477e+08	0.403329	0.0323929
c94657_g2_i1	m.38799 c94657_g2_i1|g.38799 ORF c94657_g2_i1|g.38799 c94657_g2_i1|m.38799 type:internal len:253 (-) c94657_g2_i1:2-757(-)	cryptocyanin [Metacarcinus magister]	35.3175	11	285	11	1	252	28.978	5.4	4360.25	11	4.32246e+08	5.17236e+08	550000000	1022206300	1287987249	1380418014	1230203854	4.99827e+08	0.406296	0.00294669
c70268_g1_i1	m.21338 c70268_g1_i1|g.21338 ORF c70268_g1_i1|g.21338 c70268_g1_i1|m.21338 type:complete len:379 (-) c70268_g1_i1:194-1330(-)	Alcohol dehydrogenase class-3 [Zootermopsis nevadensis]	16.9312	5	83	5	1	378	40.354	7.28	1014.36	5	7.78043e+07	1.7608e+08	190000000	1.72372e+08	4.68359e+08	4.34926e+08	3.58552e+08	1.47961e+08	0.412663	0.103033
c82569_g1_i1	m.21099 c82569_g1_i1|g.21099 ORF c82569_g1_i1|g.21099 c82569_g1_i1|m.21099 type:complete len:492 (-) c82569_g1_i1:214-1689(-)	restnal dehydrogenase, putative [Pediculus humanus corporis]	26.2729	10	76	10	1	491	53.514	6.07	1837.61	10	1.29674e+08	8.14371e+07	74000000	1.24268e+08	3.70784e+08	189098358	2.2805e+08	9.5037e+07	0.416737	0.154217
c49659_g1_i1	m.7399 c49659_g1_i1|g.7399 ORF c49659_g1_i1|g.7399 c49659_g1_i1|m.7399 type:5prime_partial len:123 (-) c49659_g1_i1:150-518(-)	fatty acid-binding protein 1 [Eriocheir sinensis]	64.7541	5	62	5	1	122	12.871	5.45	1162.2	5	4.43052e+07	5.83266e+07	54000000	1.6235e+08	1.40508e+08	7.18574e+07	1.24905e+08	5.22106e+07	0.418002	0.057815
c91084_g1_i4	m.241 c91084_g1_i4|g.241 ORF c91084_g1_i4|g.241 c91084_g1_i4|m.241 type:5prime_partial len:1563 (-) c91084_g1_i4:652-5340(-)	collagen alpha-2 precursor, putative [Pediculus humanus corporis]	3.90525	5	93	5	1	1562	152.626	6.86	1722.35	5	5.29501e+07	7.15326e+07	60000000	1.18255e+08	1.9515e+08	1.26696e+08	1.467e+08	6.14942e+07	0.419183	0.0268748
c92990_g1_i1	m.30835 c92990_g1_i1|g.30835 ORF c92990_g1_i1|g.30835 c92990_g1_i1|m.30835 type:5prime_partial len:343 (-) c92990_g1_i1:454-1482(-)	NADH-cytochrome b5 reductase 2 [Crassostrea gigas]	18.7135	7	104	7	1	342	38.064	8.9	1611.79	7	36740902	7.37336e+07	59000000	1.30281e+08	1.03429e+08	1.60734e+08	1.31481e+08	5.64915e+07	0.429654	0.0191183
c91922_g4_i2	m.62279 c91922_g4_i2|g.62279 ORF c91922_g4_i2|g.62279 c91922_g4_i2|m.62279 type:complete len:452 (+) c91922_g4_i2:310-1665(+)	RecName: Full=Tubulin alpha-3 chain; AltName: Full=Alpha-III tubulin alpha-III tubulin [Homarus americanus]	22.3947	10	120	3	1	451	50.019	5.06	1755.62	10	7.67236e+07	3.63165e+07	53000000	1.66359e+08	8.39143e+07	1.3426e+08	1.28178e+08	5.53467e+07	0.431797	0.0525878
c91326_g3_i1	m.69270 c91326_g3_i1|g.69270 ORF c91326_g3_i1|g.69270 c91326_g3_i1|m.69270 type:5prime_partial len:179 (-) c91326_g3_i1:568-1104(-)	C-type lectin 1 [Marsupenaeus japonicus]	8.98876	2	35	2	1	178	20.289	4.25	495.465	2	2.26929e+07	4.402e+07	37000000	6.41384e+07	6.04964e+07	1.09677e+08	7.8104e+07	3.4571e+07	0.442628	0.0627929
c92916_g3_i1	m.37103 c92916_g3_i1|g.37103 ORF c92916_g3_i1|g.37103 c92916_g3_i1|m.37103 type:5prime_partial len:941 (+) c92916_g3_i1:3-2825(+)	Aminopeptidase N [Camponotus floridanus]	17.3404	14	380	14	1	940	106.56	4.59	6698.37	14	3.99827e+08	4.07185e+08	370000000	7.81687e+08	1034292791	7.94213e+08	8.70064e+08	3.92338e+08	0.450929	0.00451428
c82449_g1_i1	m.51236 c82449_g1_i1|g.51236 ORF c82449_g1_i1|g.51236 c82449_g1_i1|m.51236 type:5prime_partial len:447 (-) c82449_g1_i1:24-1364(-)	hypothetical protein DAPPUDRAFT_229131 [Daphnia pulex]	12.5561	5	72	5	1	446	49.152	4.53	1758.41	5	1.08061e+08	1.43065e+08	120000000	2.00433e+08	2.92724e+08	3.21467e+08	2.71541e+08	1.23709e+08	0.45558	0.0175748
c94377_g1_i1	m.43037 c94377_g1_i1|g.43037 ORF c94377_g1_i1|g.43037 c94377_g1_i1|m.43037 type:complete len:557 (-) c94377_g1_i1:1184-2854(-)	phosphoglucose isomerase [Melitaea phosphoglucose isomerase [Melitaea cinxia]	17.9856	10	105	10	1	556	61.711	7.03	1183.24	10	2.16123e+08	3.85175e+08	440000000	741600649	7.22053e+08	7.56393e+08	7.40016e+08	3.47099e+08	0.469043	0.00448015
c90269_g2_i1	m.24396 c90269_g2_i1|g.24396 ORF c90269_g2_i1|g.24396 c90269_g2_i1|m.24396 type:5prime_partial len:475 (+) c90269_g2_i1:1-1425(+)	alpha glucosidase [Litopenaeus vannamei]	15.4008	5	103	5	1	474	52.911	4.63	1319.32	5	7.67236e+07	5.94271e+07	60000000	1.26273e+08	1.54168e+08	1.36151e+08	1.38864e+08	6.53836e+07	0.470847	0.00178775
c89421_g1_i2	m.50313 c89421_g1_i2|g.50313 ORF c89421_g1_i2|g.50313 c89421_g1_i2|m.50313 type:complete len:485 (-) c89421_g1_i2:598-2052(-)	Cytochrome P450 2J2 [Zootermopsis nevadensis]	14.0496	8	145	7	1	484	54.54	8.02	1521.44	8	73481804	4.6221e+07	110000000	1.2026e+08	1.9515e+08	1.7208e+08	1.62496e+08	7.65676e+07	0.471196	0.0407557
c93653_g1_i1	m.43716 c93653_g1_i1|g.43716 ORF c93653_g1_i1|g.43716 c93653_g1_i1|m.43716 type:5prime_partial len:697 (+) c93653_g1_i1:3-2093(+)	amylase [Litopenaeus vannamei]	14.6552	8	195	8	1	696	75.245	4.78	5259.63	8	4.10634e+08	3.3015e+08	280000000	741600649	7.02538e+08	6.80754e+08	7.08298e+08	3.40261e+08	0.480393	0.000935431
c84450_g3_i1	m.42399 c84450_g3_i1|g.42399 ORF c84450_g3_i1|g.42399 c84450_g3_i1|m.42399 type:complete len:330 (+) c84450_g3_i1:141-1130(+)	methyltransferase-like protein [Latrodectus hesperus]	19.1489	5	225	5	1	329	36.169	5.36	3771.45	5	183704510	2.75125e+08	290000000	2.40519e+08	6.63509e+08	6.42934e+08	5.15654e+08	2.4961e+08	0.484065	0.13356
c25857_g1_i1	m.29021 c25857_g1_i1|g.29021 ORF c25857_g1_i1|g.29021 c25857_g1_i1|m.29021 type:complete len:104 (-) c25857_g1_i1:38-349(-)	PREDICTED: histone H4-like isoform X1 [Heterocephalus glaber]	17.4757	2	17	2	1	103	11.374	11.36	311.881	2	2.59348e+07	5.28241e+07	51000000	4.20908e+07	7.41568e+06	1.41824e+07	2.12296e+07	4.32529e+07	2.03738	0.183381
c90259_g1_i1	m.26868 c90259_g1_i1|g.26868 ORF c90259_g1_i1|g.26868 c90259_g1_i1|m.26868 type:internal len:641 (+) c90259_g1_i1:1-1920(+)	saposin isoform 1 [Penaeus monodon]	1.09375	1	94	1	1	640	71.215	5.16	52.4619	1	1.72898e+08	231105246	220000000	6.61428e+07	1.19041e+08	117240982	1.00808e+08	2.08001e+08	2.06333	0.0125623
c90248_g3_i5	m.49801 c90248_g3_i5|g.49801 ORF c90248_g3_i5|g.49801 c90248_g3_i5|m.49801 type:5prime_partial len:685 (+) c90248_g3_i5:3-2057(+)	hemocyanin subunit 6 [Eriocheir sinensis]	51.1696	33	3576	8	1	684	77.866	5.63	72291.5	33	15128606706	15407016397	16000000000	5411680411	8586581658	8320327753	7439529941	15511874368	2.08506	0.00153306
c78772_g2_i1	m.37395 c78772_g2_i1|g.37395 ORF c78772_g2_i1|g.37395 c78772_g2_i1|m.37395 type:complete len:444 (+) c78772_g2_i1:202-1533(+)	eukaryotic initiation factor 4A [Callinectes sapidus]	20.9932	12	59	12	1	443	49.411	5.19	704.948	12	4.10634e+07	3.19145e+07	4200000	1.4832e+07	1.19041e+07	1.00222e+07	1.22528e+07	2.5726e+07	2.0996	0.294216
c78134_g1_i1	m.52062 c78134_g1_i1|g.52062 ORF c78134_g1_i1|g.52062 c78134_g1_i1|m.52062 type:complete len:182 (-) c78134_g1_i1:151-696(-)	PREDICTED: lactoylglutathione lyase [Zonotrichia albicollis]	12.7072	4	54	4	1	181	20.85	5.48	366.169	4	2.26929e+07	4.1819e+07	47000000	1.26273e+07	2.14665e+07	1.89098e+07	1.76678e+07	3.71707e+07	2.10386	0.0677591
c92623_g2_i1	m.41829 c92623_g2_i1|g.41829 ORF c92623_g2_i1|g.41829 c92623_g2_i1|m.41829 type:complete len:293 (+) c92623_g2_i1:236-1114(+)	hypothetical protein DAPPUDRAFT_231232 [Daphnia pulex]	19.5205	6	65	6	1	292	32.284	6.46	1300.23	6	2.48541e+08	6.05276e+08	350000000	1.82394e+08	2.14665e+08	1.68298e+08	1.88452e+08	4.01272e+08	2.12931	0.117606
c92502_g2_i1	m.4106 c92502_g2_i1|g.4106 ORF c92502_g2_i1|g.4106 c92502_g2_i1|m.4106 type:5prime_partial len:1317 (-) c92502_g2_i1:35-3985(-)	hypothetical protein DAPPUDRAFT_305821 [Daphnia pulex]	8.89058	12	101	12	1	1316	149.428	5.41	775.038	12	2.26929e+08	2.6412e+08	240000000	1.40303e+08	1.1709e+08	8.50943e+07	1.14162e+08	2.43683e+08	2.13453	0.00259609
c83695_g1_i1	m.30792 c83695_g1_i1|g.30792 ORF c83695_g1_i1|g.30792 c83695_g1_i1|m.30792 type:5prime_partial len:145 (-) c83695_g1_i1:1285-1719(-)	RACK 1 [Pacifastacus leniusculus]	22.9167	3	26	3	1	144	15.958	6.89	280.314	3	9.40135e+07	2.53115e+08	110000000	7.41601e+07	6.43994e+07	6.99664e+07	6.95086e+07	1.52376e+08	2.19219	0.177226
c88069_g1_i1	m.42787 c88069_g1_i1|g.42787 ORF c88069_g1_i1|g.42787 c88069_g1_i1|m.42787 type:complete len:422 (+) c88069_g1_i1:37-1302(+)	chitin deacetylase 9 precursor [Tribolium castaneum]	14.2518	6	160	6	1	421	48.143	4.58	2422.13	6	3.34991e+08	3.19145e+08	290000000	1.32286e+08	1.48314e+08	1.45606e+08	1.42068e+08	3.14712e+08	2.21522	0.000253772
c95527_g1_i1	m.68070 c95527_g1_i1|g.68070 ORF c95527_g1_i1|g.68070 c95527_g1_i1|m.68070 type:complete len:165 (+) c95527_g1_i1:505-999(+)	cyclophilin A [Eriocheir sinensis]	28.0488	4	34	4	1	164	17.349	8.48	234.478	4	2.05317e+08	1.43065e+08	140000000	8.21774e+07	7.80598e+07	5.29475e+07	7.10616e+07	1.62794e+08	2.29089	0.0166605
c70072_g1_i1	m.51464 c70072_g1_i1|g.51464 ORF c70072_g1_i1|g.51464 c70072_g1_i1|m.51464 type:5prime_partial len:315 (-) c70072_g1_i1:2363-3307(-)	triosephosphate isomerase [Eriocheir sinensis]	33.758	10	61	10	1	314	34.304	6.87	1655.82	10	250000000	330000000	340000000	120000000	140000000	140000000	3.06667e+08	1.33333e+08	2.3	0.0212951
c89628_g3_i1	m.59012 c89628_g3_i1|g.59012 ORF c89628_g3_i1|g.59012 c89628_g3_i1|m.59012 type:complete len:283 (-) c89628_g3_i1:147-995(-)	protein spaetzle [Cherax quadricarinatus]	6.73759	2	42	2	1	282	29.734	8.4	439.683	2	1404799194	2.8613e+08	140000000	2.60562e+08	2.53694e+08	2.64738e+08	2.59665e+08	6.1031e+08	2.35038	0.429649
c95057_g1_i2	m.39035 c95057_g1_i2|g.39035 ORF c95057_g1_i2|g.39035 c95057_g1_i2|m.39035 type:internal len:2224 (+) c95057_g1_i2:1-6669(+)	PREDICTED: hemocytin [Tribolium castaneum]	3.59874	8	40	8	1	2223	246.347	4.65	360.44	8	5.29501e+07	3.0814e+07	29000000	1.46316e+07	1.54168e+07	1.75861e+07	1.58782e+07	3.75881e+07	2.36728	0.0487375
c80913_g1_i1	m.55092 c80913_g1_i1|g.55092 ORF c80913_g1_i1|g.55092 c80913_g1_i1|m.55092 type:internal len:514 (+) c80913_g1_i1:2-1540(+)	chitinase [Pandalopsis japonica]	18.7135	7	185	7	1	513	57.387	4.81	5952.7	7	1512860671	1210551288	1100000000	5.21125e+08	5.46419e+08	5.29475e+08	5.3234e+08	1274470653	2.39409	0.00387437
c55276_g1_i1	m.58189 c55276_g1_i1|g.58189 ORF c55276_g1_i1|g.58189 c55276_g1_i1|m.58189 type:5prime_partial len:130 (+) c55276_g1_i1:3-392(+)	alpha actin [Homarus americanus]	20.155	3	129	2	1	129	14.477	7.24	2546.03	3	4.2144e+08	8.47386e+08	1500000000	1.9442e+08	4.68359e+08	4.91656e+08	3.84811e+08	9.22942e+08	2.39843	0.176045
c82687_g2_i1	m.3390 c82687_g2_i1|g.3390 ORF c82687_g2_i1|g.3390 c82687_g2_i1|m.3390 type:complete len:142 (-) c82687_g2_i1:91-516(-)	PREDICTED: histone H2B-like [Oryza brachyantha]	25.5319	4	27	4	1	141	15.54	10.33	256.843	4	4.10634e+07	5.17236e+07	57000000	2.20476e+07	1.38556e+07	2.64738e+07	2.07923e+07	4.9929e+07	2.40132	0.00815399
c83320_g1_i1	m.52243 c83320_g1_i1|g.52243 ORF c83320_g1_i1|g.52243 c83320_g1_i1|m.52243 type:complete len:397 (+) c83320_g1_i1:293-1483(+)	Immunoglobulin G-binding protein A, partial [Heterocephalus glaber]	23.4848	9	589	9	1	396	44.525	5.72	10066.7	9	3241844294	4181904451	4000000000	1443114776	1697801373	1607336043	1582750731	3807916248	2.40589	0.00170538
c85153_g1_i1	m.23507 c85153_g1_i1|g.23507 ORF c85153_g1_i1|g.23507 c85153_g1_i1|m.23507 type:complete len:613 (-) c85153_g1_i1:195-2033(-)	hypothetical protein DAPPUDRAFT_56898 [Daphnia pulex]	11.1111	6	134	6	1	612	68.594	4.73	4276.48	6	7.5643e+08	1430651523	980000000	4.00865e+08	5.46419e+08	3.59287e+08	4.35524e+08	1055693953	2.42396	0.0396622
c62824_g1_i1	m.22069 c62824_g1_i1|g.22069 ORF c62824_g1_i1|g.22069 c62824_g1_i1|m.22069 type:complete len:310 (-) c62824_g1_i1:592-1521(-)	adenine nucleotide translocase 2 [Scylla paramamosain]	36.246	13	136	13	1	309	33.651	9.79	1862.96	13	2.59348e+08	2.201e+08	190000000	9.62077e+07	8.58658e+07	8.32033e+07	8.84256e+07	2.23149e+08	2.52358	0.00275673
c94536_g3_i1	m.38146 c94536_g3_i1|g.38146 ORF c94536_g3_i1|g.38146 c94536_g3_i1|m.38146 type:complete len:840 (+) c94536_g3_i1:198-2717(+)	hypothetical protein CAEBREN_17209 [Caenorhabditis brenneri]	21.6925	13	657	13	1	839	92.772	4.51	22003.8	13	6699811541	6603007027	8000000000	2405191294	2927243747	3025573728	2786002923	7100939523	2.54879	0.000916144
c94512_g3_i3	m.54984 c94512_g3_i3|g.54984 ORF c94512_g3_i3|g.54984 c94512_g3_i3|m.54984 type:3prime_partial len:235 (+) c94512_g3_i3:148-849(+)	hypothetical protein BRAFLDRAFT_59392 [Branchiostoma floridae]	26.0684	6	61	6	1	234	26.535	6.42	646.249	6	4.53858e+08	1.01246e+08	300000000	9.2199e+07	1.48314e+08	9.26582e+07	1.11057e+08	2.85035e+08	2.56656	0.168873
c73405_g1_i1	m.24723 c73405_g1_i1|g.24723 ORF c73405_g1_i1|g.24723 c73405_g1_i1|m.24723 type:complete len:467 (+) c73405_g1_i1:44-1444(+)	cathepsin C [Eriocheir sinensis]	7.72532	4	93	2	1	466	52.042	5.05	975.337	4	2.16123e+08	9.24421e+07	86000000	4.00865e+07	4.87874e+07	6.24025e+07	5.04255e+07	1.31522e+08	2.60824	0.131272
c75758_g1_i2	m.36268 c75758_g1_i2|g.36268 ORF c75758_g1_i2|g.36268 c75758_g1_i2|m.36268 type:complete len:358 (+) c75758_g1_i2:386-1459(+)	Protein arginine N-methyltransferase 8 [Zootermopsis nevadensis]	14.8459	5	48	5	1	357	41.568	5.6	764.326	5	3.13378e+08	1.65075e+08	220000000	8.0173e+07	1.09284e+08	7.75303e+07	8.89957e+07	2.32818e+08	2.61606	0.0318453
c78658_g2_i1	m.60425 c78658_g2_i1|g.60425 ORF c78658_g2_i1|g.60425 c78658_g2_i1|m.60425 type:complete len:435 (+) c78658_g2_i1:330-1634(+)	RecName: Full=Enolase; AltName: Full=2-phospho-D-glycerate hydro-lyase; AltName: Full=2-phosphoglycerate dehydratase [Homarus gammarus]	36.4055	13	129	13	1	434	47.187	6.55	1618.79	13	5.83532e+07	154070164	94000000	4.40952e+07	5.65934e+07	1.1535e+07	3.74079e+07	1.02141e+08	2.73047	0.104972
c87493_g1_i2	m.22425 c87493_g1_i2|g.22425 ORF c87493_g1_i2|g.22425 c87493_g1_i2|m.22425 type:complete len:215 (+) c87493_g1_i2:286-930(+)	AGAP004559-PA [Anopheles gambiae str. PEST]	18.2243	4	45	4	1	214	23.77	5.69	580.478	4	3.45797e+08	3.3015e+08	310000000	1.44311e+08	8.00113e+07	1.24805e+08	1.16376e+08	3.28649e+08	2.82403	0.000608882
c89077_g1_i1	m.60940 c89077_g1_i1|g.60940 ORF c89077_g1_i1|g.60940 c89077_g1_i1|m.60940 type:complete len:436 (+) c89077_g1_i1:104-1411(+)	PREDICTED: tigger transposable element-derived protein 1-like [Sarcophilus harrisii]	20.6897	10	155	10	1	435	49.756	6.25	1754.28	10	1188676241	5.94271e+08	650000000	3.20692e+08	2.34179e+08	3.02557e+08	2.8581e+08	8.10982e+08	2.83749	0.0516643
c88507_g2_i6	m.14843 c88507_g2_i6|g.14843 ORF c88507_g2_i6|g.14843 c88507_g2_i6|m.14843 type:complete len:290 (+) c88507_g2_i6:73-942(+)	mitochondrial ATP synthase gamma subunit precursor [Litopenaeus vannamei]	2.76817	1	37	1	1	289	31.341	9	301.967	1	5.29501e+07	1.3206e+08	140000000	5.61211e+07	3.12239e+07	2.08008e+07	3.60486e+07	1.08337e+08	3.00529	0.0716605
c91643_g1_i1	m.2353 c91643_g1_i1|g.2353 ORF c91643_g1_i1|g.2353 c91643_g1_i1|m.2353 type:5prime_partial len:511 (+) c91643_g1_i1:1-1533(+)	chitinase [Eriocheir sinensis]	21.1765	7	243	7	1	510	55.999	4.78	7866.51	7	5943381206	8143708667	7500000000	1763806949	2732094164	2647377012	2381092708	7195696624	3.02201	0.00263891
c87529_g1_i2	m.13270 c87529_g1_i2|g.13270 ORF c87529_g1_i2|g.13270 c87529_g1_i2|m.13270 type:complete len:117 (+) c87529_g1_i2:162-512(+)	cystatin [Eriocheir sinensis]	26.7241	3	59	3	1	116	13.424	5.27	1070.81	3	3.45797e+08	3.19145e+08	300000000	9.8212e+07	1.07332e+08	1.09677e+08	1.05074e+08	3.21647e+08	3.06116	9.44e-05
c88039_g1_i1	m.31226 c88039_g1_i1|g.31226 ORF c88039_g1_i1|g.31226 c88039_g1_i1|m.31226 type:5prime_partial len:375 (-) c88039_g1_i1:372-1496(-)	hypothetical protein DAPPUDRAFT_303131 [Daphnia pulex]	23.5294	8	112	8	1	374	40.063	6.99	1357.1	8	6.05144e+07	1.7608e+08	210000000	4.20908e+07	4.29329e+07	5.67295e+07	4.72511e+07	1.48865e+08	3.15051	0.0892647
c91938_g5_i1	m.31849 c91938_g5_i1|g.31849 ORF c91938_g5_i1|g.31849 c91938_g5_i1|m.31849 type:complete len:1982 (+) c91938_g5_i1:1032-6977(+)	PREDICTED: myosin heavy chain, non-muscle-like isoform 2 [Bombus terrestris]	10.2978	20	195	20	1	1981	229.584	5.57	3276.03	20	4.7547e+08	4.07185e+08	360000000	1.40303e+08	9.56233e+07	1.41824e+08	1.25917e+08	4.14219e+08	3.28963	0.00143119
c84032_g1_i1	m.60467 c84032_g1_i1|g.60467 ORF c84032_g1_i1|g.60467 c84032_g1_i1|m.60467 type:3prime_partial len:213 (+) c84032_g1_i1:211-846(+)	cellulase GHF9 [Cherax quadricarinatus]	12.2642	2	103	2	1	212	23.783	4.67	1912.33	2	367409020	2.53115e+08	1000000000	9.2199e+07	312239333	8.50943e+07	1.63178e+08	5.40175e+08	3.31035	0.197132
c88020_g1_i1	m.29030 c88020_g1_i1|g.29030 ORF c88020_g1_i1|g.29030 c88020_g1_i1|m.29030 type:complete len:407 (-) c88020_g1_i1:970-2190(-)	calreticulin [Litopenaeus vannamei]	31.7734	13	134	13	1	406	46.798	4.46	1725.37	13	1.4048e+08	1.9809e+08	150000000	5.21125e+07	4.68359e+07	4.72746e+07	4.8741e+07	1.62857e+08	3.34127	0.00311157
c94883_g2_i1	m.23288 c94883_g2_i1|g.23288 ORF c94883_g2_i1|g.23288 c94883_g2_i1|m.23288 type:complete len:247 (-) c94883_g2_i1:6103-6843(-)	PREDICTED: trifunctional enzyme subunit alpha, mitochondrial [Tribolium castaneum]	4.47154	1	35	1	1	246	27.222	9.23	289.594	1	3.13378e+08	4.07185e+08	350000000	6.81471e+07	126847229	1.24805e+08	106599744	3.56855e+08	3.34761	0.0016957
c92187_g1_i1	m.59876 c92187_g1_i1|g.59876 ORF c92187_g1_i1|g.59876 c92187_g1_i1|m.59876 type:complete len:4851 (+) c92187_g1_i1:46-14598(+)	beta-1,3-glucan-binding protein precursor [Astacus astacus]	6.24742	29	872	29	1	4850	534.759	5.71	14586.6	29	1945106576	1870851991	2000000000	4.20908e+08	7.02538e+08	5.67295e+08	5.63581e+08	1938652856	3.43989	0.000104788
c59748_g1_i1	m.54711 c59748_g1_i1|g.54711 ORF c59748_g1_i1|g.54711 c59748_g1_i1|m.54711 type:complete len:434 (+) c59748_g1_i1:49-1350(+)	PREDICTED: adenosylhomocysteinase B-like [Astyanax mexicanus]	2.07852	1	21	1	1	433	47.665	6.6	72.7015	1	183704510	2.201e+08	230000000	4.81038e+07	7.41568e+07	3.78197e+07	5.33601e+07	2.11268e+08	3.95929	0.000882184
c94434_g1_i1	m.22755 c94434_g1_i1|g.22755 ORF c94434_g1_i1|g.22755 c94434_g1_i1|m.22755 type:5prime_partial len:1483 (+) c94434_g1_i1:3-4451(+)	alpha 2-macroglobulin [Eriocheir sinensis]	15.6545	22	250	22	1	1482	164.808	6.27	3203.51	22	3.89021e+08	2.75125e+08	340000000	5.21125e+07	8.39143e+07	9.64402e+07	7.7489e+07	334715536	4.31952	0.00193088
c79964_g1_i1	m.49947 c79964_g1_i1|g.49947 ORF c79964_g1_i1|g.49947 c79964_g1_i1|m.49947 type:complete len:240 (-) c79964_g1_i1:541-1260(-)	unknown [Dendroctonus ponderosae]	12.5523	4	35	4	1	239	25.851	8.31	248.128	4	6.37563e+07	1.3206e+08	130000000	3.80822e+07	5.46419e+06	2.64738e+07	2.33401e+07	1.08605e+08	4.65318	0.0249525
c90093_g1_i1	m.11561 c90093_g1_i1|g.11561 ORF c90093_g1_i1|g.11561 c90093_g1_i1|m.11561 type:5prime_partial len:394 (-) c90093_g1_i1:156-1337(-)	Tudor staphylococcal nuclease [Penaeus monodon]	2.79898	1	31	1	1	393	43.713	5.31	588.321	1	2.59348e+08	2.75125e+08	240000000	1.28277e+07	8.19628e+07	6.42934e+07	5.3028e+07	2.58158e+08	4.86833	0.000887149
c78060_g1_i1	m.38562 c78060_g1_i1|g.38562 ORF c78060_g1_i1|g.38562 c78060_g1_i1|m.38562 type:complete len:652 (-) c78060_g1_i1:476-2431(-)	heat shock protein 70 [Eriocheir sinensis]	18.5868	12	181	10	1	651	71.228	5.41	2898.52	12	1.62092e+08	2.8613e+08	250000000	4.20908e+07	1.9515e+07	5.86205e+07	4.00754e+07	2.32741e+08	5.80757	0.00749261
c94710_g1_i1	m.62410 c94710_g1_i1|g.62410 ORF c94710_g1_i1|g.62410 c94710_g1_i1|m.62410 type:3prime_partial len:470 (+) c94710_g1_i1:271-1677(+)	hypothetical protein DAPPUDRAFT_255495 [Daphnia pulex]	22.3881	9	148	9	1	469	51.016	4.87	2494.46	9	9.50941e+08	1210551288	1200000000	2.00433e+08	1.87344e+08	189098358	1.92292e+08	1120497427	5.82708	0.000398107
c91205_g3_i1	m.43578 c91205_g3_i1|g.43578 ORF c91205_g3_i1|g.43578 c91205_g3_i1|m.43578 type:5prime_partial len:341 (-) c91205_g3_i1:21-1043(-)	Glucosylceramidase [Zootermopsis nevadensis]	23.5294	7	151	7	1	340	38.601	4.6	2499.19	7	5.94338e+08	2.4211e+08	410000000	4.00865e+07	6.43994e+07	6.61844e+07	5.68901e+07	4.15483e+08	7.30325	0.024596
c84113_g1_i1	m.9810 c84113_g1_i1|g.9810 ORF c84113_g1_i1|g.9810 c84113_g1_i1|m.9810 type:5prime_partial len:1793 (-) c84113_g1_i1:387-5765(-)	PREDICTED: cadherin-87A-like [Megachile rotundata]	6.25	10	133	10	1	1792	199.58	4.23	2497.79	10	1404799194	1100501171	1000000000	8.81903e+07	8.97688e+07	8.50943e+07	8.76845e+07	1168433455	13.3254	0.000888298
